# Supplementary material for: Counterfactual Diffusion Modeling Enables Spatially Targeted Reprogramming of Tissue Microenvironments
Source: Biology (Basel). 2026 Jul 8;15(14):1097. doi: 10.3390/biology15141097 (PMC13406000; doi:10.3390/biology15141097)
Supplement: Supplementary file 1 [file biology-15-01097-s001.zip]

Archive with 1 entries (1 files):
- biology-4409703-supplementary.pdf
